# Supplementary material for: Engineered Decellularized Matrix Hydrogels with Crypt–Villus Topography for Forming Functional Intestinal Epithelium
Source: Small. 2025 Oct 22;21(49):e06632. doi: 10.1002/smll.202506632 (PMC12696786; doi:10.1002/smll.202506632)
Supplement: Supplementary file 11 — Supporting Information [file SMLL-21-e06632-s007.zip]

Archive with 1 entries (1 files):
- smll71192-sup-0011-DataFile.xlsx
