# Supplementary material for: Engineered Decellularized Matrix Hydrogels with Crypt–Villus Topography for Forming Functional Intestinal Epithelium
Source: Small. 2025 Oct 22;21(49):e06632. doi: 10.1002/smll.202506632 (PMC12696786; doi:10.1002/smll.202506632)
Supplement: Supplementary file 11 — Supporting Information [file SMLL-21-e06632-s007.zip › smll71192-sup-0011-DataFile.xlsx]

## Sheet: Fig.1c
1.2 wt% PEG4SH			1.0 wt% PEG4SH			0.8 wt% PEG4SH			0.6 wt% PEG4SH			Matrigel
1985.75			1755.19			1253.04			1027.99			76.4754
2150.44			1637.85			1388.36			937.364			70.2899
2132.93			1550.16			1282.31			1117.83

## Sheet: Fig.1e
Conditions		Caco-2 on dSIS-NB							Caco-2 on Matrigel
Time (Days)		Rep 1	Rep 2	Rep 3	Rep 4				Rep 1	Rep 2	Rep 3	Rep 4
0		16.3537	14.9246	11.3285	8.23127				6.42734	5.94943	4.93778	7.61334
1		29.463	21.8952	20.9968	11.6886				8.42734	7.94943	5.93778	9.61334
2		38.0011	32.7815	30.3384	15.9375				10.6993	10.6307	7.98739	12.1353
3		51.5388	49.0573	40.2089	26.4479				14.0941	14.0617	11.0578	15.751
4		63.1666	71.4772	46.9633	34.2124				17.1722	17.0912	14.1285	19.0791
5		65.5642	93.5256	52.7987	41.4053				18.8648	18.0806	15.8816	20.8587
6		71.7195	93.7064	52.7755	41.436				20.0989	19.033	18.0328	22.1301
7		78.6101	94.4031	57.2104	46.2337				19.4139	19.8006	18.4422	23.2417
8		85.1523	95.9044	64.6387	54.6223				19.3051	17.9257	18.3262	22.3487
9		96.5436	97.8564	74.3204	63.4117				20.932	18.3035	20.4983	23.3001
10		96.9855	97.4893	81.7573	74.0645				21.1386	19.1319	21.4193	22.9995
11		98.6013	96.9795	92.2795	88.7518				21.6463	20.5492	22.9798	23.6262
12		98.8617	97.4786	94.0487	98.9124				22.3872	21.594	23.9266	25.7862
13		99.1217	99.6574	98.6548	99.8076				24.2032	23.4485	24.202	26.7502
14		99.4851	99.6557	99.3868	98.9518				28.2114	24.9417	30.0451	30.2197
15		99.2381	99.7134	99.7252	99.6955				28.2959	24.4257	29.249	30.4297
16		99.2765	99.7834	99.624	99.9539				34.0658	24.5245	31.7185	29.8629
17		99.0986	99.7906	99.7136	99.7999				32.56	23.4585	29.9066	30.3574
18		98.8646	99.8615	99.4877	99.6968				31.2057	22.2122	29.754	29.9486
19		99.7215	99.8041	99.6199	99.794				32.002	23.9472	33.9505	32.7425
20		99.8506	99.8224	99.5737	99.7699				31.0825	24.643	32.7775	32.6889
21		99.8297	99.7846	99.3016	99.5761				29.4074	25.6342	33.5003	33.897

## Sheet: Fig.1f
Conditions		HT29-MTX on dSIS-NB							HT29-MTX on Matrigel
Time (Days)		Rep 1	Rep 2	Rep 3	Rep 4				Rep 1	Rep 2	Rep 3	Rep 4
0		11.7847	12.1387	10.7723	5.45594				9.67166	5.64013	9.85219	7.78368
1		13.3351	14.0283	11.7723	6.45594				11.6717	7.64013	11.9238	9.78368
2		13.7847	14.1387	11.9057	7.34947				11.9189	8.16064	12.8522	10.6368
3		13.8663	14.6276	14.3293	10.1513				16.6791	11.6709	15.1872	15.1233
4		18.2725	17.8948	19.0029	11.7634				19.7867	16.1557	18.7401	19.0336
5		21.9416	22.2275	23.2164	14.973				24.1574	19.2745	22.4626	22.4202
6		31.2616	28.9738	32.4515	19.3275				28.8067	23.3736	26.6913	26.2935
7		39.8874	37.9287	41.053	25.5249				32.4751	27.5534	28.0663	28.933
8		45.6319	43.7852	46.4043	31.4028				32.8206	28.5361	28.0592	29.8481
9		58.8791	55.0446	58.3366	43.3208				36.2541	31.4913	30.9543	30.983
10		65.0733	61.3367	63.5516	49.4685				38.1683	32.1802	32.6352	32.5392
11		72.5943	68.2839	72.5128	58.2535				38.6826	34.2292	34.5999	32.1002
12		77.0497	71.7508	76.3653	65.0075				40.0856	35.6184	35.4426	31.634
13		78.2542	73.2733	75.8918	66.2304				39.9934	35.7845	35.7215	31.2817
14		83.1295	78.2187	81.2805	76.2851				39.3119	36.1732	33.7805	31.5726
15		85.6301	81.7219	83.0304	78.4541				39.4658	37.9122	34.907	31.6801
16		86.8686	84.371	85.0308	81.6623				37.8863	37.8036	34.5023	29.7749
17		87.6646	85.9646	85.2951	82.0122				37.6192	38.8381	34.5307	28.9855
18		87.4482	86.6857	84.946	81.4683				36.4131	39.6857	35.1779	28.3804
19		89.8538	88.9523	88.2748	85.9727				34.5098	39.1106	34.5437	29.2269
20		90.2504	89.8813	87.7096	85.7286				33.9029	39.6045	34.9861	27.9103
21		89.6628	90.4478	87.9644	84.591				37.0889	41.177	37.9624	29.3531

## Sheet: Fig.1g
Conditions		HT29-MTX on dSIS-NB							HT29-MTX on Matrigel
Time (Days)		Rep 1	Rep 2	Rep 3	Rep 4				Rep 1	Rep 2	Rep 3	Rep 4
0		17.2145	11.4268	13.9752	7.98778				6.18998	7.00676	7.60125	5.89135
1		30.2032	21.5498	16.9752	9.98778				8.18998	8.00676	8.60125	7.89135
2		38.4255	27.0459	21.7165	10.3881				9.088	9.50874	10.288	8.63093
3		49.7561	34.5796	30.5036	13.8319				12.5096	12.7976	13.6393	12.1146
4		57.1748	36.1832	33.1792	16.4371				15.8582	15.496	16.8815	15.7503
5		62.8719	40.1335	36.8078	20.1915				18.33	18.4316	19.5727	17.7714
6		67.1417	45.0303	38.4544	24.6472				20.1216	20.4174	22.3215	20.4194
7		73.7583	53.637	43.4973	28.9789				22.4292	22.2071	24.2862	22.7679
8		83.0995	65.8794	51.4026	34.9983				23.1458	24.3664	25.0884	24.2253
9		92.1709	87.9741	63.0611	45.2994				24.8165	28.9756	27.7958	26.3715
10		95.2652	98.9247	77.271	58.5393				25.1962	31.1637	27.8913	28.1586
11		99.397	99.4105	90.3017	82.0269				27.0514	33.8038	28.9767	30.336
12		99.3394	98.6857	96.0081	95.0584				28.4136	36.3127	30.1275	29.9328
13		99.3037	98.5428	97.0562	99.1039				28.0412	38.108	30.89	30.8087
14		99.5805	99.4136	99.5992	99.5522				31.3711	40.5202	34.53	34.9137
15		99.2574	99.3666	99.5968	99.2994				30.6516	40.7508	36.4229	35.3911
16		99.262	99.6446	99.7002	99.7406				33.9234	39.8084	51.0567	39.0737
17		99.2459	99.5157	99.6323	99.7113				35.0234	40.1862	48.8737	38.1404
18		98.9263	99.458	99.6106	99.4687				33.921	38.7106	47.1742	37.4151
19		99.4097	99.5992	99.6668	99.7259				34.6979	39.7935	42.3605	38.3308
20		99.3112	99.674	99.6578	99.7355				35.925	40.0469	44.145	39.2779
21		99.2169	99.4184	99.4494	99.6534				45.8515	45.5083	49.1272	43.7817

## Sheet: Fig.1i
			Blank control				R(M)
Raw resistance (Ω)	Days						HT29-MTX-Matrigel					coculture-Matrigel					Caco-2-Matrigel					HT29-MTX- flat dSIS-NB hydrogel					coculture-flat dSIS-NB hydrogel							Caco-2-flat dSIS-NB hydrogel									coculture-3D Crypt/Villus					Coculture-Transwell
			Transwell only	Flat Hydrogel	Crypt-villus Hydrogel		REP-1	REP-2				REP-1	REP-2				REP-1	REP-2				REP-1	REP-2				REP-1	REP-2	REP-3	REP-4				REP-1	REP-2	REP-3	REP-4				REP-1	REP-2	REP-3	REP-4				REP-1	REP-2
	1		171.1	173.3	171.4		175.4	179.2				183.3	182.6				186.6	176.6				183.9	179.4				177.1	175	185	188				176.9	179.2	183	187				183.6	181.4	182.2	178.1				193.5	192.3
	4		179.7	182.2	183.6		191.1	196.2				191.9	192.3				201	194.8				197.5	195.4				190.7	192.8	199.9	196				200	196	217	199				264	265	281	261				655	635
	7		180.1	181.3	178.7		186	190.4				196.8	192.9				194	196.1				199.6	196				229	233	256	224				279	261	339	334				298	305	377	338				874	787
	10		182.2	180.6	181.2		189.4	192				198.1	204				199.8	194.6				196.9	202				312	340	316	263				375	360	596	513				330	317	398	335				1633	1556
	13		190.2	195.4	197.7		209	207				216	223				220	210				234	222				700	786	750	573				863	855	1012	956				391	356	433	395				2074	2162
	16		183.1	182.3	184.4		198.9	198.7				208	217				204	200				214	208				866	844	929	887				1278	937	1192	1168				395	383	439	445				1900	2028
	19		172.2	178.1	182.4		205	205				208	209				203	198.6				204	217				1048	1068	1234	1141				1416	1345	1207	1194				397	393	454	420				2107	2282
	22		193.1	185.2	188.7		214	212				222	215				214	213				220	226				1102	1201	1245	1355				1511	1513	1371	1316				409	430	484	434				2143	2333
Corrected resistance (Ω)	Days						HT29-MTX-Matrigel					coculture-Matrigel					Caco-2-Matrigel					HT29-MTX- flat dSIS-NB hydrogel					coculture-flat dSIS-NB hydrogel							Caco-2-flat dSIS-NB hydrogel									coculture-3D Crypt/Villus					Transwell-no dSIS-NB
							REP-1	REP-2				REP-1	REP-2				REP-1	REP-2				REP-1	REP-2				REP-1	REP-2	REP-3	REP-4				REP-1	REP-2	REP-3	REP-4				REP-1	REP-2	REP-3	REP-4				REP-1	REP-2
	1						2.1	5.9				10	9.3				13.3	3.3				10.6	6.1				3.8	1.7	11.7	14.7				3.6	5.9	9.7	13.7				12.2	10	10.8	6.7				22.4	21.2
	4						8.9	14				9.7	10.1				18.8	12.6				15.3	13.2				8.5	10.6	17.7	13.8				17.8	13.8	34.8	16.8				80.4	81.4	97.4	77.4				475.3	455.3
	7						4.7	9.1				15.5	11.6				12.7	14.8				18.3	14.7				47.7	51.7	74.7	42.7				97.7	79.7	157.7	152.7				119.3	126.3	198.3	159.3				693.9	606.9
	10						8.8	11.4				17.5	23.4				19.2	14				16.3	21.4				131.4	159.4	135.4	82.4				194.4	179.4	415.4	332.4				148.8	135.8	216.8	153.8				1450.8	1373.8
	13						13.6	11.6				20.6	27.6				24.6	14.6				38.6	26.6				504.6	590.6	554.6	377.6				667.6	659.6	816.6	760.6				193.3	158.3	235.3	197.3				1883.8	1971.8
	16						16.6	16.4				25.7	34.7				21.7	17.7				31.7	25.7				683.7	661.7	746.7	704.7				1095.7	754.7	1009.7	985.7				210.6	198.6	254.6	260.6				1716.9	1844.9
	19						26.9	26.9				29.9	30.9				24.9	20.5				25.9	38.9				869.9	889.9	1055.9	962.9				1237.9	1166.9	1028.9	1015.9				214.6	210.6	271.6	237.6				1934.8	2109.8
	22						28.8	26.8				36.8	29.8				28.8	27.8				34.8	40.8				916.8	1015.8	1059.8	1169.8				1325.8	1327.8	1185.8	1130.8				220.3	241.3	295.3	245.3				1949.9	2139.9
TEER (Ω.cm2)	Days						HT29-MTX-Matrigel					coculture-Matrigel					Caco-2-Matrigel					HT29-MTX- flat dSIS-NB hydrogel					coculture-flat dSIS-NB hydrogel							Caco-2-flat dSIS-NB hydrogel									coculture-3D Crypt/Villus					Transwell-no dSIS-NB
Filtration Area: 0.6 cm²							REP-1	REP-2				REP-1	REP-2				REP-1	REP-2				REP-1	REP-2				REP-1	REP-2	REP-3	REP-4				REP-1	REP-2	REP-3	REP-4				REP-1	REP-2	REP-3	REP-4				REP-1	REP-2
	1						1.26	3.54				6	5.58				7.98	1.98				6.36	3.66				2.28	1.02	7.02	8.82				2.16	3.54	5.82	8.22				7.32	6	6.48	4.02				13.44	12.72
	4						5.34	8.4				5.82	6.06				11.28	7.56				9.18	7.92				5.1	6.36	10.62	8.28				10.68	8.28	20.88	10.08				48.24	48.84	58.44	46.44				285.18	273.18
	7						2.82	5.46				9.3	6.96				7.62	8.88				10.98	8.82				28.62	31.02	44.82	25.62				58.62	47.82	94.62	91.62				71.58	75.78	118.98	95.58				416.34	364.14
	10						5.28	6.84				10.5	14.04				11.52	8.4				9.78	12.84				78.84	95.64	81.24	49.44				116.64	107.64	249.24	199.44				89.28	81.48	130.08	92.28				870.48	824.28
	13						8.16	6.96				12.36	16.56				14.76	8.76				23.16	15.96				302.76	354.36	332.76	226.56				400.56	395.76	489.96	456.36				115.98	94.98	141.18	118.38				1130.28	1183.08
	16						9.96	9.84				15.42	20.82				13.02	10.62				19.02	15.42				410.22	397.02	448.02	422.82				657.42	452.82	605.82	591.42				126.36	119.16	152.76	156.36				1030.14	1106.94
	19						16.14	16.14				17.94	18.54				14.94	12.3				15.54	23.34				521.94	533.94	633.54	577.74				742.74	700.14	617.34	609.54				128.76	126.36	162.96	142.56				1160.88	1265.88
	22						17.28	16.08				22.08	17.88				17.28	16.68				20.88	24.48				550.08	609.48	635.88	701.88				795.48	796.68	711.48	678.48				132.18	144.78	177.18	147.18				1169.94	1283.94
[truncated: 2 more columns]

## Sheet: Fig.3c
		Confluency	Confluency	Confluency	Confluency	Confluency	Confluency	Confluency	Confluency	Confluency	Confluency	Confluency	Confluency
	Time	Gel 1-pic1	Gel 1-pic2	Gel 1-pic3	Gel 1-pic4	Gel 2-pic1	Gel 2-pic2	Gel 2-pic3	Gel 2-pic4	Gel 3-pic1	Gel 3-pic2	Gel 3-pic3	Gel 3-pic4
Flat structure	day 0	15.9347	8.07455	12.353	14.1384	9.36969	22.8167	15.5852	9.8397	7.40279	19.8202	9.56106	9.08466
	day 1	25.5511	10.285	16.7464	17.2718	12.7424	33.0412	19.9887	11.2714	12.0762	31.4904	11.9475	10.6447
	day 2	40.3066	13.6306	24.261	25.583	18.8575	40.793	30.7824	17.9932	16.113	48.203	17.7856	16.5972
	day 3	69.4993	19.6615	32.8696	47.6126	31.1348	67.1585	51.392	32.4549	24.8339	74.6855	34.3201	31.7255
		Confluency	Confluency	Confluency	Confluency	Confluency	Confluency	Confluency	Confluency	Confluency	Confluency	Confluency	Confluency
	Time	Gel 1-pic1	Gel 1-pic2	Gel 1-pic3	Gel 1-pic4	Gel 2-pic1	Gel 2-pic2	Gel 2-pic3	Gel 2-pic4	Gel 3-pic1	Gel 3-pic2	Gel 3-pic3	Gel 3-pic4
Crypt/villus structure	day 0	13.4811	14.4041	15.9875	11.003	17.3035	13.84	15.3676	11.0452	11.6431	13.4632	12.7224	15.3485
	day 1	39.363	36.4399	38.7563	35.4641	34.9223	35.9161	39.363	39.7879	40.609	40.4437	38.2601	35.2288
	day 2	72.1133	74.7094	70.8176	69.2751	72.2432	74.133	70.8394	71.0042	72.5182	70.4969	71.9808	69.133
	day 3	99.6668	99.7259	99.6964	99.4494	99.6534	99.5514	99.7252	99.6955	99.624	99.9539	99.7136	99.7999

## Sheet: Fig.4d
2^(-ΔΔCt) values
		Day 7	Day 21
Transwell	Rep-1	1.00056	1.78485
	Rep-2	1.00013	1.63861
	Rep-3	1.00004	1.47906
Flat	Rep-1	0.719716	1.25676
	Rep-2	0.705399	1.02237
	Rep-3	0.698376	1.24467
Crypt-villi	Rep-1	0.759459	1.19319
	Rep-2	0.722455	1.14348
	Rep-3	0.682466	1.09856

## Sheet: Fig.5b
			Blank control				R(M)
Raw resistance (Ω)	Days						HT29-MTX-Matrigel					coculture-Matrigel					Caco-2-Matrigel					HT29-MTX- flat dSIS-NB hydrogel					coculture-flat dSIS-NB hydrogel							Caco-2-flat dSIS-NB hydrogel									coculture-3D Crypt/Villus					Coculture-Transwell
			Transwell only	Flat Hydrogel	Crypt-villus Hydrogel		REP-1	REP-2				REP-1	REP-2				REP-1	REP-2				REP-1	REP-2				REP-1	REP-2	REP-3	REP-4				REP-1	REP-2	REP-3	REP-4				REP-1	REP-2	REP-3	REP-4				REP-1	REP-2
	1		171.1	173.3	171.4		175.4	179.2				183.3	182.6				186.6	176.6				183.9	179.4				177.1	175	185	188				176.9	179.2	183	187				183.6	181.4	182.2	178.1				193.5	192.3
	4		179.7	182.2	183.6		191.1	196.2				191.9	192.3				201	194.8				197.5	195.4				190.7	192.8	199.9	196				200	196	217	199				264	265	281	261				655	635
	7		180.1	181.3	178.7		186	190.4				196.8	192.9				194	196.1				199.6	196				229	233	256	224				279	261	339	334				298	305	377	338				874	787
	10		182.2	180.6	181.2		189.4	192				198.1	204				199.8	194.6				196.9	202				312	340	316	263				375	360	596	513				330	317	398	335				1633	1556
	13		190.2	195.4	197.7		209	207				216	223				220	210				234	222				700	786	750	573				863	855	1012	956				391	356	433	395				2074	2162
	16		183.1	182.3	184.4		198.9	198.7				208	217				204	200				214	208				866	844	929	887				1278	937	1192	1168				395	383	439	445				1900	2028
	19		172.2	178.1	182.4		205	205				208	209				203	198.6				204	217				1048	1068	1234	1141				1416	1345	1207	1194				397	393	454	420				2107	2282
	22		193.1	185.2	188.7		214	212				222	215				214	213				220	226				1102	1201	1245	1355				1511	1513	1371	1316				409	430	484	434				2143	2333
Corrected resistance (Ω)	Days						HT29-MTX-Matrigel					coculture-Matrigel					Caco-2-Matrigel					HT29-MTX- flat dSIS-NB hydrogel					coculture-flat dSIS-NB hydrogel							Caco-2-flat dSIS-NB hydrogel									coculture-3D Crypt/Villus					Transwell-no dSIS-NB
							REP-1	REP-2				REP-1	REP-2				REP-1	REP-2				REP-1	REP-2				REP-1	REP-2	REP-3	REP-4				REP-1	REP-2	REP-3	REP-4				REP-1	REP-2	REP-3	REP-4				REP-1	REP-2
	1						2.1	5.9				10	9.3				13.3	3.3				10.6	6.1				3.8	1.7	11.7	14.7				3.6	5.9	9.7	13.7				12.2	10	10.8	6.7				22.4	21.2
	4						8.9	14				9.7	10.1				18.8	12.6				15.3	13.2				8.5	10.6	17.7	13.8				17.8	13.8	34.8	16.8				80.4	81.4	97.4	77.4				475.3	455.3
	7						4.7	9.1				15.5	11.6				12.7	14.8				18.3	14.7				47.7	51.7	74.7	42.7				97.7	79.7	157.7	152.7				119.3	126.3	198.3	159.3				693.9	606.9
	10						8.8	11.4				17.5	23.4				19.2	14				16.3	21.4				131.4	159.4	135.4	82.4				194.4	179.4	415.4	332.4				148.8	135.8	216.8	153.8				1450.8	1373.8
	13						13.6	11.6				20.6	27.6				24.6	14.6				38.6	26.6				504.6	590.6	554.6	377.6				667.6	659.6	816.6	760.6				193.3	158.3	235.3	197.3				1883.8	1971.8
	16						16.6	16.4				25.7	34.7				21.7	17.7				31.7	25.7				683.7	661.7	746.7	704.7				1095.7	754.7	1009.7	985.7				210.6	198.6	254.6	260.6				1716.9	1844.9
	19						26.9	26.9				29.9	30.9				24.9	20.5				25.9	38.9				869.9	889.9	1055.9	962.9				1237.9	1166.9	1028.9	1015.9				214.6	210.6	271.6	237.6				1934.8	2109.8
	22						28.8	26.8				36.8	29.8				28.8	27.8				34.8	40.8				916.8	1015.8	1059.8	1169.8				1325.8	1327.8	1185.8	1130.8				220.3	241.3	295.3	245.3				1949.9	2139.9
TEER (Ω.cm2)	Days						HT29-MTX-Matrigel					coculture-Matrigel					Caco-2-Matrigel					HT29-MTX- flat dSIS-NB hydrogel					coculture-flat dSIS-NB hydrogel							Caco-2-flat dSIS-NB hydrogel									coculture-3D Crypt/Villus					Transwell-no dSIS-NB
Filtration Area: 0.6 cm²							REP-1	REP-2				REP-1	REP-2				REP-1	REP-2				REP-1	REP-2				REP-1	REP-2	REP-3	REP-4				REP-1	REP-2	REP-3	REP-4				REP-1	REP-2	REP-3	REP-4				REP-1	REP-2
	1						1.26	3.54				6	5.58				7.98	1.98				6.36	3.66				2.28	1.02	7.02	8.82				2.16	3.54	5.82	8.22				7.32	6	6.48	4.02				13.44	12.72
	4						5.34	8.4				5.82	6.06				11.28	7.56				9.18	7.92				5.1	6.36	10.62	8.28				10.68	8.28	20.88	10.08				48.24	48.84	58.44	46.44				285.18	273.18
	7						2.82	5.46				9.3	6.96				7.62	8.88				10.98	8.82				28.62	31.02	44.82	25.62				58.62	47.82	94.62	91.62				71.58	75.78	118.98	95.58				416.34	364.14
	10						5.28	6.84				10.5	14.04				11.52	8.4				9.78	12.84				78.84	95.64	81.24	49.44				116.64	107.64	249.24	199.44				89.28	81.48	130.08	92.28				870.48	824.28
	13						8.16	6.96				12.36	16.56				14.76	8.76				23.16	15.96				302.76	354.36	332.76	226.56				400.56	395.76	489.96	456.36				115.98	94.98	141.18	118.38				1130.28	1183.08
	16						9.96	9.84				15.42	20.82				13.02	10.62				19.02	15.42				410.22	397.02	448.02	422.82				657.42	452.82	605.82	591.42				126.36	119.16	152.76	156.36				1030.14	1106.94
	19						16.14	16.14				17.94	18.54				14.94	12.3				15.54	23.34				521.94	533.94	633.54	577.74				742.74	700.14	617.34	609.54				128.76	126.36	162.96	142.56				1160.88	1265.88
	22						17.28	16.08				22.08	17.88				17.28	16.68				20.88	24.48				550.08	609.48	635.88	701.88				795.48	796.68	711.48	678.48				132.18	144.78	177.18	147.18				1169.94	1283.94
[truncated: 2 more columns]

## Sheet: Fig.5d
Normalized RFU
Plate1 (TRITC 4.4 KDa)	Rep1	Rep2	Rep3	Rep4	Rep1	Rep2	Rep3	Rep4
Time (min)	villi (RFU)	villi (RFU)	villi (RFU)	villi (RFU)	2D flat (RFU)	2D flat (RFU)	2D flat (RFU)	2D flat (RFU)
0	1	1	1	1	1	1	1	1
30	1.07895	1.69079	1.65333	1.58	1.06579	1.23026	1.40667	1.36
60	1.69079	2.05921	1.90667	1.98667	1.15789	1.33553	1.44667	1.55333
90	2.01974	3.53947	2.56	2.60667	1.30263	1.50658	1.56	1.77333
120	3.09211	5.28947	3.45333	2.99333	1.40132	1.65789	1.87333	2.03333
150	4.51316	5.79605	4.1	3.88	1.61184	1.85526	1.99333	2.43333
180	5.34211	6.43421	4.63333	4.17333	1.65789	2.00658	2.1	2.69333

## Sheet: Fig.5e
	Rep1	Rep2	Rep3	Rep4	Rep1	Rep2	Rep3	Rep4
Apparent permeability coefficient	crypt/villi (cm/s)	crypt/villi (cm/s)	crypt/villi (cm/s)	crypt/villi (cm/s)	2D flat (cm/s)	2D flat (cm/s)	2D flat (cm/s)	2D flat (cm/s)
1800s	2.22222e-07	1.94444e-06	1.81481e-06	1.61111e-06	1.85185e-07	6.48148e-07	1.12963e-06	1e-06
3600s	1e-06	1.7338e-06	1.48611e-06	1.57176e-06	2.4537e-07	5.53241e-07	7.61574e-07	8.93519e-07
5400s	1.14198e-06	2.83372e-06	1.84336e-06	1.88387e-06	3.40278e-07	6.21528e-07	7.39583e-07	9.48302e-07
7200s	1.82523e-06	3.88809e-06	2.34852e-06	2.03465e-06	3.88455e-07	6.89164e-07	9.10952e-07	1.06959e-06
9000s	2.62523e-06	4.17328e-06	2.70778e-06	2.52724e-06	5.06973e-07	8.00275e-07	9.77619e-07	1.29181e-06
10800s	3.12351e-06	4.64655e-06	3.06752e-06	2.76835e-06	5.49702e-07	9.04607e-07	1.06774e-06	1.46601e-06
Average Papp (cm/s)	1.65636e-06	3.20331e-06	2.21135e-06	2.06616e-06	3.69327e-07	7.02827e-07	9.31182e-07	1.11154e-06

[truncated: 4 more sheets: Fig.6b, Fig.6e, Fig.6f, Fig.7f]
